# Supplementary material for: Effects of High Glucose on Human Endothelial Cells Exposed to Simulated Microgravity
Source: Biomolecules. 2023 Jan 17;13(2):189. doi: 10.3390/biom13020189 (PMC9952903; doi:10.3390/biom13020189)
Supplement: Supplementary file 1 [file biomolecules-13-00189-s001.zip]

Archive with 1 entries (1 files):
- biomolecules-2149553-supplementary.pdf
